# Supplementary material for: Establishment of a Simple, Sensitive, and Specific Salmonella Detection Method Based on Recombinase-Aided Amplification Combined with dsDNA-Specific Nucleases
Source: Foods. 2024 Apr 29;13(9):1380. doi: 10.3390/foods13091380 (PMC11083397; doi:10.3390/foods13091380)
Supplement: Supplementary file 1 [file foods-13-01380-s001.zip]

Archive with 1 entries (1 files):
- foods-2968606-supplementary.pdf
